# Supplementary material for: Assessing the Factor Structure of the Farm/Ranch Stress Inventory in a Sample of LGBTQ+ Farmers Across the United States
Source: Int J Environ Res Public Health. 2025 Dec 23;23(1):22. doi: 10.3390/ijerph23010022 (PMC12840779; doi:10.3390/ijerph23010022)
Supplement: Supplementary file 1 [file ijerph-23-00022-s001.zip]

Archive with 1 entries (1 files):
- ijerph-3924233-supplementary.pdf
